# Supplementary material for: Derivation and Validation of a Predictive Score for Respiratory Failure Worsening Leading to Secondary Intubation in COVID-19: The CERES Score
Source: J Clin Med. 2022 Apr 13;11(8):2172. doi: 10.3390/jcm11082172 (PMC9028352; doi:10.3390/jcm11082172)
Supplement: Supplementary file 1 [file jcm-11-02172-s001.zip]

Archive with 4 entries (3 files):
- jcm-1677220-supplementary/
- jcm-1677220-supplementary/Figure S1.pdf
- jcm-1677220-supplementary/Figure S2.pdf
- jcm-1677220-supplementary/Table S1.pdf
